# Supplementary material for: Elimination of visceral leishmaniasis in the Indian subcontinent: a comparison of predictions from three transmission models
Source: Epidemics. 2017 Mar;18:67–80. doi: 10.1016/j.epidem.2017.01.002 (PMC5340844; doi:10.1016/j.epidem.2017.01.002)
Supplement: Supplementary File S5 — R-package ‘VLode’ of age-structured system of ordinary differential equations for visceral leishmaniasis transmission developed by Erasmus MC. [file mmc5.zip]

Archive with 30 entries (23 files):
- VLode/
- VLode/data/
- VLode/data/Rdata.rdb
- VLode/data/Rdata.rds
- VLode/data/Rdata.rdx
- VLode/DESCRIPTION
- VLode/help/
- VLode/help/aliases.rds
- VLode/help/AnIndex
- VLode/help/paths.rds
- VLode/help/VLode.rdb
- VLode/help/VLode.rdx
- VLode/html/
- VLode/html/00Index.html
- VLode/html/R.css
- VLode/INDEX
- VLode/libs/
- VLode/libs/VLode.so
- VLode/Meta/
- VLode/Meta/data.rds
- VLode/Meta/hsearch.rds
- VLode/Meta/links.rds
- VLode/Meta/nsInfo.rds
- VLode/Meta/package.rds
- VLode/Meta/Rd.rds
- VLode/NAMESPACE
- VLode/R/
- VLode/R/VLode
- VLode/R/VLode.rdb
- VLode/R/VLode.rdx
