# Supplementary material for: Elimination of visceral leishmaniasis in the Indian subcontinent: a comparison of predictions from three transmission models
Source: Epidemics. 2017 Mar;18:67–80. doi: 10.1016/j.epidem.2017.01.002 (PMC5340844; doi:10.1016/j.epidem.2017.01.002)
Supplement: Supplementary File S5 — R-package ‘VLode’ of age-structured system of ordinary differential equations for visceral leishmaniasis transmission developed by Erasmus MC. [file mmc5.zip › VLode/DESCRIPTION]

Package: VLode
Type: Package
Title: Age-structured system of ordinary differential equations for VL
        transmission
Version: 0.2.0
Authors@R: person("Luc", "Coffeng", email = "l.coffeng@erasmusmc.nl", role = c("aut", "cre"))
Description: This package holds a function for solving a age-structured
    system of ordinary differential equations for transmission and control of
    visceral leishmaniasis on the Indian sub-contintent. The package is based on a
    reimplementation of the original R code used by Le Rutte et al (Parasit Vectors
    2015) in C++, using the R package Rcpp. New features since the original work by
    Le Rutte et al are the inclusion of seasonal transmission.
Depends: R (>= 3.2.3)
License: GNU Affero General Public License v3.0
        (http://www.gnu.org/licenses/ agpl-3.0.txt)
LazyData: TRUE
Imports: Rcpp (>= 0.12.2), data.table
LinkingTo: Rcpp
RoxygenNote: 5.0.1
Author: Luc Coffeng [aut, cre]
Maintainer: Luc Coffeng <l.coffeng@erasmusmc.nl>
Built: R 3.3.0; x86_64-apple-darwin13.4.0; 2017-01-30 12:19:18 UTC; unix
