# Supplementary material for: Elimination of visceral leishmaniasis in the Indian subcontinent: a comparison of predictions from three transmission models
Source: Epidemics. 2017 Mar;18:67–80. doi: 10.1016/j.epidem.2017.01.002 (PMC5340844; doi:10.1016/j.epidem.2017.01.002)
Supplement: Supplementary File S5 — R-package ‘VLode’ of age-structured system of ordinary differential equations for visceral leishmaniasis transmission developed by Erasmus MC. [file mmc5.zip › VLode/help/AnIndex]

age_ode_cpp	age_ode_cpp
aggr_age	aggr_age
IRS_fun	IRS_fun
season_fun	season_fun
update_parameters	update_parameters
VLode	VLode
