# Supplementary material for: Elimination of visceral leishmaniasis in the Indian subcontinent: a comparison of predictions from three transmission models
Source: Epidemics. 2017 Mar;18:67–80. doi: 10.1016/j.epidem.2017.01.002 (PMC5340844; doi:10.1016/j.epidem.2017.01.002)
Supplement: Supplementary File S5 — R-package ‘VLode’ of age-structured system of ordinary differential equations for visceral leishmaniasis transmission developed by Erasmus MC. [file mmc5.zip › VLode/html/R.css]

body {
    background: white;
    color: black;
}

a:link {
    background: white;
    color: blue;
}

a:visited {
    background: white;
    color: rgb(50%, 0%, 50%);
}

h1 {
    background: white;
    color: rgb(55%, 55%, 55%);
    font-family: monospace;
    font-size: x-large;
    text-align: center;
}

h2 {
    background: white;
    color: rgb(40%, 40%, 40%);
    font-family: monospace;
    font-size: large;
    text-align: center;
}

h3 {
    background: white;
    color: rgb(40%, 40%, 40%);
    font-family: monospace;
    font-size: large;
}

h4 {
    background: white;
    color: rgb(40%, 40%, 40%);
    font-family: monospace;
    font-style: italic;
    font-size: large;
}

h5 {
    background: white;
    color: rgb(40%, 40%, 40%);
    font-family: monospace;
}

h6 {
    background: white;
    color: rgb(40%, 40%, 40%);
    font-family: monospace;
    font-style: italic;
}
		
img.toplogo {
    width: 4em;
    vertical-align: middle;
}

img.arrow {
    width: 30px;
    height: 30px;
    border: 0;
}

span.acronym {
    font-size: small;
}

span.env {
    font-family: monospace;
}

span.file {
    font-family: monospace;
}

span.option{
    font-family: monospace;
}

span.pkg {
    font-weight: bold;
}

span.samp{
    font-family: monospace;
}

div.vignettes a:hover {
    background: rgb(85%, 85%, 85%);
}
