# Supplementary material for: Elimination of visceral leishmaniasis in the Indian subcontinent: a comparison of predictions from three transmission models
Source: Epidemics. 2017 Mar;18:67–80. doi: 10.1016/j.epidem.2017.01.002 (PMC5340844; doi:10.1016/j.epidem.2017.01.002)
Supplement: Supplementary File S5 — R-package ‘VLode’ of age-structured system of ordinary differential equations for visceral leishmaniasis transmission developed by Erasmus MC. [file mmc5.zip › VLode/INDEX]

IRS_fun                 Function for switching on IRS.
VLode                   Function to integrate system of ordinary
                        differential equations.
age_ode_cpp             Update an age-structured derivative (vector)
                        for aging.
aggr_age                Aggregate range of positions in a vector.
season_fun              Function for seasonal sandfly abundance.
update_parameters       Function to update conditional parameters
