# Supplementary material for: Elimination of visceral leishmaniasis in the Indian subcontinent: a comparison of predictions from three transmission models
Source: Epidemics. 2017 Mar;18:67–80. doi: 10.1016/j.epidem.2017.01.002 (PMC5340844; doi:10.1016/j.epidem.2017.01.002)
Supplement: Supplementary File S5 — R-package ‘VLode’ of age-structured system of ordinary differential equations for visceral leishmaniasis transmission developed by Erasmus MC. [file mmc5.zip › VLode/NAMESPACE]

# Generated by roxygen2: do not edit by hand

export(IRS_fun)
export(VLode)
export(age_ode_cpp)
export(aggr_age)
export(season_fun)
export(update_parameters)
importFrom(Rcpp,sourceCpp)
useDynLib(VLode)
