# Supplementary material for: Elimination of visceral leishmaniasis in the Indian subcontinent: a comparison of predictions from three transmission models
Source: Epidemics. 2017 Mar;18:67–80. doi: 10.1016/j.epidem.2017.01.002 (PMC5340844; doi:10.1016/j.epidem.2017.01.002)
Supplement: Supplementary File S6 — MATLAB code for Warwick model fitting and predictions. [file mmc6.zip]

Archive with 1 entries (1 files):
- mmc6.m
